# Supplementary material for: Arabidopsis MYB21 Negatively Regulates KTN1 to Fine-Tune the Filament Elongation
Source: Plants (Basel). 2023 Nov 17;12(22):3884. doi: 10.3390/plants12223884 (PMC10675564; doi:10.3390/plants12223884)
Supplement: Supplementary file 1 [file plants-12-03884-s001.zip]

Archive with 1 entries (1 files):
- plants-2658709-supplementary.pdf
